# Supplementary material for: A cVLP-Based Vaccine Displaying Full-Length PCSK9 Elicits a Higher Reduction in Plasma PCSK9 Than Similar Peptide-Based cVLP Vaccines
Source: Vaccines (Basel). 2022 Dec 20;11(1):2. doi: 10.3390/vaccines11010002 (PMC9864010; doi:10.3390/vaccines11010002)
Supplement: Supplementary file 1 [file vaccines-11-00002-s001.zip]

Archive with 1 entries (1 files):
- vaccines-2052348-supplementary.pdf
